# Supplementary material for: Potential for risk reduction of chronic health conditions through lifestyle in childhood cancer survivors
Source: Nat Commun. 2026 May 29;17:4605. doi: 10.1038/s41467-026-73517-y (PMC13221451; doi:10.1038/s41467-026-73517-y)
Supplement: Supplementary file 4 — Source Data [file 41467_2026_73517_MOESM4_ESM.xlsx]

## Sheet: Figure 2
Chronic health conditions	Lifestyle score	RR	Lower 95% CI	Upper 95% CI	P value	Total, n	Male, n	Female, n
Hypertension	Moderately healthy	1.3	1.2	1.5	<0.001	7409	3776	3633
Hypertension	Unhealthy	1.5	1.3	1.7	<0.001	6283	3150	3133
Dyslipidemia	Moderately healthy	1.2	1.0	1.3	0.011	7543	3863	3680
Dyslipidemia	Unhealthy	1.3	1.1	1.5	<0.001	6641	3279	3362
Diabetes mellitus	Moderately healthy	2.1	1.6	2.6	<0.001	7599	3896	3703
Diabetes mellitus	Unhealthy	2.8	2.2	3.7	<0.001	6822	3429	3393
Heart attack	Moderately healthy	1.1	0.9	1.5	0.29	7649	3932	3717
Heart attack	Unhealthy	1.4	1.1	1.7	0.015	7008	3496	3512
Heart failure	Moderately healthy	1.3	1.0	1.6	0.071	7611	3922	3689
Heart failure	Unhealthy	1.4	1.1	1.8	0.019	6993	3497	3496
Stiff or leaky valves	Moderately healthy	1.7	1.2	2.4	0.007	7708	3960	3748
Stiff or leaky valves	Unhealthy	1.8	1.2	2.7	0.006	7079	3526	3553
Arrhythmia	Moderately healthy	1.3	1.0	1.7	0.055	7605	3923	3682
Arrhythmia	Unhealthy	1.3	1.0	1.7	0.064	6973	3499	3474
Stroke	Moderately healthy	1.2	0.9	1.5	0.29	7481	3834	3647
Stroke	Unhealthy	1.1	0.8	1.4	0.7	6899	3438	3461
Joint replacement	Moderately healthy	1.3	0.9	2.1	0.18	7521	3883	3638
Joint replacement	Unhealthy	1.7	1.1	2.7	0.013	6952	3460	3492
Osteoporosis	Moderately healthy	1.2	0.9	1.5	0.19	7481	3835	3646
Osteoporosis	Unhealthy	1.1	0.8	1.4	0.7	6894	3433	3461
Respiratory disease	Moderately healthy	1.2	0.9	1.5	0.32	7398	3842	3556
Respiratory disease	Unhealthy	1.3	1.0	1.8	0.061	6750	3415	3335
Subsequent malignant neoplams	Moderately healthy	1.1	1.0	1.2	0.18	7523	3887	3636
Subsequent malignant neoplams	Unhealthy	1.0	0.8	1.1	0.58	6847	3461	3386

## Sheet: Figure 3
Emotional distress and quality of life	Lifestyle score	OR	Lower 95% CI	Upper 95% CI	P value	Total, n	Male, n	Female, n
Anxiety	Moderately healthy	1.3	1.1	1.6	0.002	6108	3013	3095
Anxiety	Unhealthy	1.8	1.5	2.2	<0.001	4813	2309	2504
Depression	Moderately healthy	1.3	1.1	1.5	<0.001	5919	2888	3031
Depression	Unhealthy	1.6	1.4	1.9	<0.001	4552	2182	2370
Impaired physical QoL	Moderately healthy	1.5	1.3	1.7	<0.001	6389	3199	3190
Impaired physical QoL	Unhealthy	2.1	1.8	2.4	<0.001	4990	2395	2595
Impaired mental QoL	Moderately healthy	1.3	1.2	1.4	<0.001	6314	3186	3128
Impaired mental QoL	Unhealthy	1.8	1.6	2.0	<0.001	4909	2361	2548

## Sheet: Figure 4 & Suppl. Table 6
Outcome	Lifestyle PAF	RT PAF	Chemotherapy PAF	Total, n	Male, n	Female, n
	PAF, %	PAF, %	PAF, %
Hypertension	22.1	9.5	9.7	17581	8986	8595
Dyslipidemia	14.8	23.3	7.7	18125	9240	8885
Diabetes mellitus	51.3	27.3	19.8	18236	9353	8883
Heart attack	15.6	61.4	0.0	18500	9464	9036
Heart failure	19.5	41.5	42.1	18436	9454	8982
Stiff or leaky valves	35.2	71.7	0.0	18636	9533	9103
Arrhythmia	NA	39.3	18.3	18401	9456	8945
Stroke	NA	52.4	6.7	18194	9312	8882
Joint replacement	28.3	6.1	2.6	18239	9347	8892
Osteoporosis	NA	46.0	0.0	18187	9306	8881
Respiratory disease	NA	22.8	0.0	17847	9244	8603
Subsequent malignant neoplasms	NA	38.5	6.9	18231	9384	8847
Anxiety	26.1	NA	5.1	14365	7069	7296
Depression	22.2	NA	NA	13868	6781	7087
Physical quality of life	30.2	11.1	4.6	15017	7453	7564
Mental quality of life	21.5	NA	2.5	14829	7387	7442

## Sheet: Figure 5 & Suppl. Table 7
Outcome	Drinking PAF	Smoking PAF	BMI PAF	MET PAF	Total, n	Male, n	Female, n
Hypertension	NA	NA	26.4	5.0	17581	8986	8595
Dyslipidemia	NA	NA	18.9	12.0	18125	9240	8885
Diabetes mellitus	NA	NA	58.8	13.7	18236	9353	8883
Heart attack	NA	NA	14.2	NA	18500	9464	9036
Heart failure	NA	NA	NA	13.8	18436	9454	8982
Stiff or leaky valves	NA	NA	25.2	NA	18636	9533	9103
Arrhythmia	NA	NA	8.9	NA	18401	9456	8945
Stroke	NA	6.9	NA	NA	18194	9312	8882
Joint replacement	6.4	NA	26.4	NA	18239	9347	8892
Osteoporosis	NA	7.1	NA	NA	18187	9306	8881
Respiratory disease	NA	NA	8.1	15.6	17847	9244	8603
Subsequent malignant neoplasms	NA	NA	NA	7.4	18231	9384	8847
Anxiety	5.5	16.1	4.8	NA	14365	7069	7296
Depression	NA	9.9	3.3	8.5	13868	6781	7087
Physical quality of life	NA	4.9	11.9	20.3	15017	7453	7564
Mental quality of life	1.3	9.8	4.8	11.3	14829	7387	7442

## Sheet: Figure 6 & Suppl. Table 9
Chronic health conditions	Lifestyle score	Group	AER	Lower 95% CI	Upper 95% CI	Total, n	Male, n	Female, n
Hypertension	Moderately healthy	Siblings	13	5	23	1427	642	785
Hypertension	Moderately healthy	Survivors	21	15	27	7409	3776	3633
Hypertension	Unhealthy	Siblings	44	33	56	1584	756	828
Hypertension	Unhealthy	Survivors	35	27	42	6283	3150	3133
Dyslipidemia	Moderately healthy	Siblings	9	1	17	1446	645	801
Dyslipidemia	Moderately healthy	Survivors	11	6	17	7543	3863	3680
Dyslipidemia	Unhealthy	Siblings	26	17	36	1669	790	879
Dyslipidemia	Unhealthy	Survivors	18	12	25	6641	3279	3362
Diabetes mellitus	Moderately healthy	Siblings	9	5	14	1455	652	803
Diabetes mellitus	Moderately healthy	Survivors	15	12	18	7599	3896	3703
Diabetes mellitus	Unhealthy	Siblings	22	17	29	1689	806	883
Diabetes mellitus	Unhealthy	Survivors	26	22	31	6822	3429	3393
Heart attack	Moderately healthy	Siblings	5	2	9	1460	657	803
Heart attack	Moderately healthy	Survivors	2	0	5	7649	3932	3717
Heart attack	Unhealthy	Siblings	6	3	10	1709	808	901
Heart attack	Unhealthy	Survivors	6	3	10	7008	3496	3512
Heart failure	Moderately healthy	Siblings	-1	-2	1	1452	655	797
Heart failure	Moderately healthy	Survivors	4	1	6	7611	3922	3689
Heart failure	Unhealthy	Siblings	2	0	5	1720	816	904
Heart failure	Unhealthy	Survivors	5	3	9	6993	3497	3496
Stiff or leaky valves	Moderately healthy	Siblings	-1	-2	0	1454	653	801
Stiff or leaky valves	Moderately healthy	Survivors	4	2	6	7708	3960	3748
Stiff or leaky valves	Unhealthy	Siblings	-2	-2	0	1721	817	904
Stiff or leaky valves	Unhealthy	Survivors	4	2	7	7079	3526	3553

## Sheet: Figure 7 & Suppl. Table 9
Chronic health conditions	Lifestyle score	Group	AER	Lower 95% CI	Upper 95% CI	Total, n	Male, n	Female, n
Arrhythmia	Moderately healthy	Siblings	1	-2	4	1443	652	791
Arrhythmia	Moderately healthy	Survivors	4	1	7	7605	3923	3682
Arrhythmia	Unhealthy	Siblings	3	0	7	1695	807	888
Arrhythmia	Unhealthy	Survivors	4	1	7	6973	3499	3474
Stroke	Moderately healthy	Siblings	1	0	4	1454	654	800
Stroke	Moderately healthy	Survivors	2	0	5	7481	3834	3647
Stroke	Unhealthy	Siblings	3	1	6	1715	815	900
Stroke	Unhealthy	Survivors	1	-2	4	6899	3438	3461
Joint replacement	Moderately healthy	Siblings	3	1	7	1459	656	803
Joint replacement	Moderately healthy	Survivors	2	0	3	7521	3883	3638
Joint replacement	Unhealthy	Siblings	5	2	8	1711	812	899
Joint replacement	Unhealthy	Survivors	4	2	6	6952	3460	3492
Osteoporosis	Moderately healthy	Siblings	1	0	4	1454	654	800
Osteoporosis	Moderately healthy	Survivors	3	1	6	7481	3835	3646
Osteoporosis	Unhealthy	Siblings	3	1	7	1714	815	899
Osteoporosis	Unhealthy	Survivors	1	-2	4	6894	3433	3461
Respiratory disease	Moderately healthy	Siblings	2	-1	6	1383	627	756
Respiratory disease	Moderately healthy	Survivors	2	0	4	7398	3842	3556
Respiratory disease	Unhealthy	Siblings	4	1	8	1639	794	845
Respiratory disease	Unhealthy	Survivors	4	1	7	6750	3415	3335
Subsequent malignant neoplams	Moderately healthy	Siblings	-2	-6	3	1446	651	795
Subsequent malignant neoplams	Moderately healthy	Survivors	6	1	12	7523	3887	3636
Subsequent malignant neoplams	Unhealthy	Siblings	3	-2	8	1705	812	893
Subsequent malignant neoplams	Unhealthy	Survivors	-3	-8	3	6847	3461	3386

## Sheet: Figure 8 & Suppl. Table 9
Emotional distress and quality of life	Lifestyle score	Group	Risk reduction	Lower 95% CI	Upper 95% CI	Total, n	Male, n	Female, n
Anxiety	Moderately healthy	Siblings	1.1	0.8	1.6	1299	578	721
Anxiety	Moderately healthy	Survivors	1.1	0.9	1.4	6108	3013	3095
Anxiety	Unhealthy	Siblings	1.4	0.9	2.1	1188	534	654
Anxiety	Unhealthy	Survivors	2.8	2.1	3.5	4813	2309	2504
Depression	Moderately healthy	Siblings	1.1	0.8	1.4	1349	604	745
Depression	Moderately healthy	Survivors	1.4	1.2	1.7	5919	2888	3031
Depression	Unhealthy	Siblings	1.8	1.3	2.4	1255	579	676
Depression	Unhealthy	Survivors	3.4	2.7	4.1	4552	2182	2370
Impaired mental QoL	Moderately healthy	Siblings	2.5	2.1	2.8	1054	455	599
Impaired mental QoL	Moderately healthy	Survivors	3.1	2.8	3.4	6389	3199	3190
Impaired mental QoL	Unhealthy	Siblings	5.6	4.5	6.7	1026	444	582
Impaired mental QoL	Unhealthy	Survivors	8.5	7.6	9.3	4990	2395	2595
Impaired physical QoL	Moderately healthy	Siblings	3.1	2.2	4.1	1047	451	596
Impaired physical QoL	Moderately healthy	Survivors	4.0	3.4	4.6	6314	3186	3128
Impaired physical QoL	Unhealthy	Siblings	7.1	5.1	9.5	1023	444	579
Impaired physical QoL	Unhealthy	Survivors	8.9	7.7	10.0	4909	2361	2548

## Sheet: Suppl. Table 2
			<30		30-39		40-49		50+
Outcome	P		Unhealthy	Moderate	Unhealthy	Moderate	Unhealthy	Moderate	Unhealthy	Moderate
	Interaction										Total, n	Male, n	Female, n
Hypertension	0.038	RR	1.3	1.2	1.8	1.5	1.4	1.3	0.9	0.9	17581	8986	8595
Hypertension	NA	Lower 95%CI	1	0.9	1.5	1.3	1.2	1	0.6	0.7	NA	NA	NA
Hypertension	NA	Upper 95% CI	1.7	1.5	2.2	1.9	1.8	1.5	1.2	1.3	NA	NA	NA
Dyslipidemia	0.4	RR	1.3	1.2	1.3	1.4	1.2	1.1	0.9	1	18125	9240	8885
Dyslipidemia	NA	Lower 95%CI	0.9	0.9	1.1	1.2	1	0.9	0.6	0.7	NA	NA	NA
Dyslipidemia	NA	Upper 95% CI	1.8	1.5	1.6	1.7	1.5	1.3	1.3	1.4	NA	NA	NA
Diabetes mellitus	0.83	RR	2.4	1.8	2	1.7	3	2.2	3.3	2.3	18236	9353	8883
Diabetes mellitus	NA	Lower 95%CI	1.5	1.1	1.5	1.3	1.9	1.4	1.4	1	NA	NA	NA
Diabetes mellitus	NA	Upper 95% CI	4	2.9	2.8	2.3	4.6	3.4	7.6	5.5	NA	NA	NA
Heart attack	0.17	RR	0.7	0.7	2.1	1.4	1.2	1.2	1.3	1.6	18500	9464	9036
Heart attack	NA	Lower 95%CI	0.3	0.3	1.3	0.9	0.8	0.8	0.8	1	NA	NA	NA
Heart attack	NA	Upper 95% CI	2	1.5	3.3	2.3	1.7	1.6	2.2	2.8	NA	NA	NA
Heart failure	0.58	RR	1.7	1.2	1.1	1	1.2	1.2	1.5	1.9	18436	9454	8982
Heart failure	NA	Lower 95%CI	0.9	0.7	0.7	0.7	0.8	0.9	0.8	1	NA	NA	NA
Heart failure	NA	Upper 95% CI	3.2	2.1	1.6	1.5	1.7	1.8	3	3.7	NA	NA	NA
Stiff or leaky valves	0.11	RR	6.2	7.8	1.7	1	1.7	2	0.8	1.1	18636	9533	9103
Stiff or leaky valves	NA	Lower 95%CI	0.6	0.9	0.7	0.4	0.9	1.2	0.4	0.7	NA	NA	NA
Stiff or leaky valves	NA	Upper 95% CI	78	66.9	4	2.5	3	3.5	1.3	1.9	NA	NA	NA
Arrhythmia	0.98	RR	1	1.1	1.1	1.3	1.3	1.3	1.1	1.2	18401	9456	8945
Arrhythmia	NA	Lower 95%CI	0.5	0.6	0.7	0.9	0.9	0.8	0.6	0.7	NA	NA	NA
Arrhythmia	NA	Upper 95% CI	2	1.8	1.7	2	1.9	1.9	1.9	2.1	NA	NA	NA
Stroke	0.23	RR	0.8	0.9	0.9	1.2	1.6	2	1	0.9	18194	9312	8882
Stroke	NA	Lower 95%CI	0.4	0.5	0.6	0.8	0.9	1.2	0.5	0.4	NA	NA	NA
Stroke	NA	Upper 95% CI	1.4	1.5	1.4	1.8	2.6	3.4	2	1.9	NA	NA	NA
Joint replacement	0.39	RR	1.3	0.7	1.6	2.3	1.6	1.2	2.4	1.6	18239	9347	8892
Joint replacement	NA	Lower 95%CI	0.5	0.2	0.7	1.1	0.8	0.6	0.9	0.6	NA	NA	NA
Joint replacement	NA	Upper 95% CI	3.6	1.9	3.6	4.9	3.1	2.3	6.3	4.4	NA	NA	NA
Osteoporosis	0.14	RR	0.8	0.8	0.9	1.3	1.6	2.1	0.9	0.9	18187	9306	8881
Osteoporosis	NA	Lower 95%CI	0.4	0.5	0.6	0.9	1	1.3	0.4	0.4	NA	NA	NA
Osteoporosis	NA	Upper 95% CI	1.4	1.4	1.4	1.9	2.7	3.5	1.8	1.8	NA	NA	NA
Respiratory disease	0.59	RR	1.6	1	1	1.1	1	1.1	1.5	1.2	17847	9244	8603
Respiratory disease	NA	Lower 95%CI	1	0.6	0.6	0.7	0.6	0.6	0.7	0.6	NA	NA	NA
Respiratory disease	NA	Upper 95% CI	2.8	1.6	1.6	1.7	1.8	1.8	3.3	2.7	NA	NA	NA
Subsequent malignant neoplasms	0.008	RR	1.2	1.4	0.8	1.1	0.8	0.9	1.2	1	18231	9384	8847
Subsequent malignant neoplasms	NA	Lower 95%CI	0.8	1	0.7	0.9	0.7	0.7	0.9	0.7	NA	NA	NA
Subsequent malignant neoplasms	NA	Upper 95% CI	1.9	1.9	1	1.4	1	1.1	1.7	1.4	NA	NA	NA

## Sheet: Suppl. Table 3
Outcome	P		Unhealthy	Moderate	Unhealthy	Moderate	Unhealthy	Moderate	Unhealthy	Moderate
	Interaction										Total, n	Male, n	Female, n
Anxiety	0.69	OR	1.6	1.4	1.9	1.4	1.9	1.4	2	1.6	14365	7069	7296
Anxiety	NA	Lower 95%CI	1.1	1	1.5	1.1	1.4	1	1	0.8	NA	NA	NA
Anxiety	NA	Upper 95% CI	2.4	1.9	2.5	1.8	2.6	1.9	3.9	3.1	NA	NA	NA
Depression	0.23	OR	1.4	1.3	1.7	1.3	2	1.5	1.1	0.9	13868	6781	7087
Depression	NA	Lower 95%CI	1	1	1.4	1.1	1.6	1.2	0.7	0.6	NA	NA	NA
Depression	NA	Upper 95% CI	2	1.7	2.2	1.6	2.7	2	1.7	1.5	NA	NA	NA
Physical quality of life	0.33	OR	1.7	1.2	2	1.7	2.3	1.7	2.3	1.8	15017	7453	7564
Physical quality of life	NA	Lower 95%CI	1.2	0.9	1.6	1.4	1.9	1.4	1.7	1.4	NA	NA	NA
Physical quality of life	NA	Upper 95% CI	2.4	1.6	2.4	2	2.8	2	3	2.4	NA	NA	NA
Mental quality of life	0.35	OR	1.6	1.2	2	1.3	1.9	1.3	1.4	1.1	14829	7387	7442
Mental quality of life	NA	Lower 95%CI	1.2	0.9	1.7	1.2	1.5	1.1	1	0.8	NA	NA	NA
Mental quality of life	NA	Upper 95% CI	2.1	1.4	2.4	1.6	2.2	1.6	1.8	1.5	NA	NA	NA

## Sheet: Suppl. Table 4
	Drinking			Smoking			BMI (ref=Normal)									MET (Reference 9+)
							Underweight			Overweight			Obesity			0-2			3-8
Chronic Health Conditions	RR	Lower 95% CI	Upper 95% CI	RR	Lower 95% CI	Upper 95% CI	RR	Lower 95% CI	Upper 95% CI	RR	Lower 95% CI	Upper 95% CI	RR	Lower 95% CI	Upper 95% CI	RR	Lower 95% CI	Upper 95% CI	RR	Lower 95% CI	Upper 95% CI	Total, n	Male, n	Female, n
Hypertension	1	0.9	1.1	0.9	0.8	1	0.6	0.4	0.8	1.4	1.3	1.6	2.4	2.1	2.7	1.1	1	1.2	1.1	0.9	1.2	17581	8986	8595
Dyslipidemia	0.9	0.7	1	0.9	0.8	1	0.8	0.5	1.1	1.3	1.2	1.5	1.7	1.5	1.9	1.2	1.1	1.4	1.2	1.1	1.4	18125	9240	8885
Diabetes mellitus	1	0.8	1.3	0.8	0.7	1	0.8	0.5	1.5	2.6	2	3.2	6.3	5	7.7	1.3	1	1.5	1.2	1	1.5	18236	9353	8883
Heart attack	0.9	0.7	1.1	1.1	0.9	1.4	1.2	0.7	1.8	1.2	0.9	1.4	1.6	1.2	2	1.1	0.9	1.3	1	0.8	1.3	18500	9464	9036
Heart failure	1.2	0.9	1.6	1	0.8	1.3	1.3	0.9	2	1.1	0.9	1.5	1.2	0.9	1.5	1.4	1.1	1.7	1	0.7	1.3	18436	9454	8982
Stiff or leaky valves	1.1	0.7	1.6	1.1	0.9	1.5	0.8	0.4	1.8	1.6	1.2	2.2	2	1.4	2.8	1.2	0.9	1.6	0.9	0.6	1.3	18636	9533	9103
Arrhythmia	1	0.7	1.3	1	0.8	1.2	1	0.6	1.6	1	0.8	1.3	1.5	1.1	1.9	1	0.8	1.3	0.9	0.7	1.2	18401	9456	8945
Stroke	0.6	0.4	0.8	1.3	1	1.6	1.1	0.6	2	1.1	0.8	1.3	1.1	0.9	1.5	1	0.8	1.3	1.1	0.8	1.5	18194	9312	8882
Joint replacement	1.4	1	2	1	0.7	1.4	1.3	0.6	2.8	1.5	1.1	2.2	1.9	1.3	2.8	1.3	0.9	1.8	1.4	0.9	2.1	18239	9347	8892
Osteoporosis	0.6	0.5	0.9	1.3	1	1.6	1.1	0.7	2	1	0.8	1.3	1	0.8	1.4	1	0.8	1.3	1.1	0.9	1.5	18187	9306	8881
Respiratory disease	1	0.7	1.3	1	0.8	1.3	0.7	0.4	1.3	1.2	0.9	1.5	1.3	1	1.7	1.3	1	1.7	1.2	0.9	1.6	17847	9244	8603
Subsequent malignant neoplasms	0.9	0.8	1	0.9	0.8	1	0.9	0.7	1.2	1.1	1	1.3	1.1	0.9	1.2	1.1	1	1.2	1.2	1	1.3	18231	9384	8847

[truncated: 1 more sheets: Suppl. Table 5]
